# Supplementary material for: Associations Between GFAP, Aβ42/40 Ratio, and Perivascular Spaces and Cognitive Domains in Vascular Cognitive Impairment
Source: Int J Mol Sci. 2025 Apr 9;26(8):3541. doi: 10.3390/ijms26083541 (PMC12027347; doi:10.3390/ijms26083541)
Supplement: Supplementary file 1 [file ijms-26-03541-s001.zip]

Archive with 1 entries (1 files):
- ijms-3547168-supplementary.pdf
